# Supplementary material for: Molecular basis for polysaccharide recognition and modulated ATP hydrolysis by the O antigen ABC transporter
Source: Nat Commun. 2022 Sep 5;13:5226. doi: 10.1038/s41467-022-32597-2 (PMC9445017; doi:10.1038/s41467-022-32597-2)
Supplement: Supplementary file 6 — Source Data [file 41467_2022_32597_MOESM6_ESM.zip › Numerical source data.xlsx]

## Sheet: Source Data main text
Figure 2a	Isothermal Titration Calorimetry
	201212_T4CBM_3OMeMan_2Fit_X	201212_T4CBM_3OMeMan_2Fit_Y	201212_T4CBM_3OMeMan_2_X	201212_T4CBM_3OMeMan_2_Y			201212_T4CBM_Man_3Fit_X	201212_T4CBM_Man_3Fit_Y	201212_T4CBM_Man_3_X	201212_T4CBM_Man_3_Y
	0.009728	-5.27904	0.034089	-5.20126			0.009728	0.009192	0.034089	-0.006016
	0.034089	-5.25779	0.058509	-5.23			0.034089	0.009192	0.058509	0.002817
	0.058509	-5.22632	0.082987	-5.18831			0.058509	0.009192	0.082987	-0.000871
	0.082987	-5.19337	0.107525	-5.18626			0.082987	0.009192	0.107525	0.014998
	0.107525	-5.15887	0.13212	-5.15161			0.107525	0.009192	0.13212	0.004511
	0.13212	-5.12275	0.156775	-5.08432			0.13212	0.009192	0.156775	0.023275
	0.156775	-5.08495	0.181488	-5.07623			0.156775	0.009192	0.181488	0.020402
	0.181488	-5.04539	0.20626	-5.0054			0.181488	0.009192	0.20626	0.054462
	0.20626	-5.004	0.231091	-4.95981			0.20626	0.009191	0.231091	0.01923
	0.231091	-4.96071	0.25598	-4.9144			0.231091	0.009191	0.25598	0.00564
	0.25598	-4.91544	0.280928	-4.87777			0.25598	0.009191	0.280928	0.007941
	0.280928	-4.86813	0.305935	-4.84034			0.280928	0.00919	0.305935	0.000307
	0.305935	-4.8187	0.331	-4.75542			0.305935	0.00919	0.331	0.015502
	0.331	-4.7671	0.356124	-4.70447			0.331	0.00919	0.356124	0.019727
	0.356124	-4.71324	0.381307	-4.67191			0.356124	0.009189	0.381307	0.006002
	0.381307	-4.65709	0.406548	-4.57985			0.381307	0.009189	0.406548	0.006639
	0.406548	-4.59859	0.431848	-4.52016			0.406548	0.009188	0.431848	0.005195
	0.431848	-4.53769	0.457207	-4.45405			0.431848	0.009188	0.457207	0.007292
	0.457207	-4.47437	0.482625	-4.42027			0.457207	0.009187	0.482625	0.006836
	0.482625	-4.4086	0.508101	-4.35447			0.482625	0.009187	0.508101	0.003315
	0.508101	-4.34037	0.533636	-4.25179			0.508101	0.009186	0.533636	0.009956
	0.533636	-4.26969	0.559229	-4.19182			0.533636	0.009186	0.559229	-0.002316
	0.559229	-4.19657	0.584881	-4.11139			0.559229	0.009185	0.584881	0.017238
	0.584881	-4.12105	0.610592	-4.02577			0.584881	0.009184	0.610592	0.000681
	0.610592	-4.04319	0.636362	-3.96922			0.610592	0.009184	0.636362	0.009506
	0.636362	-3.96307	0.66219	-3.86495			0.636362	0.009183	0.66219	0.000707
	0.66219	-3.88078	0.688077	-3.78252			0.66219	0.009182	0.688077	0.003002
	0.688077	-3.79645	0.714023	-3.69922			0.688077	0.009181	0.714023	-0.004202
	0.714023	-3.7102	0.740027	-3.63432			0.714023	0.00918	0.740027	0.014451
	0.740027	-3.62221	0.76609	-3.50549			0.740027	0.00918	0.76609	0.004425
	0.76609	-3.53265	0.792212	-3.5083			0.76609	0.009179	0.792212	0.018097
	0.792212	-3.44174	0.818392	-3.35345			0.792212	0.009178	0.818392	-0.000595
	0.818392	-3.34968	0.844631	-3.26956			0.818392	0.009177	0.844631	0.005218
	0.844631	-3.25672	0.870929	-3.17744			0.844631	0.009176	0.870929	0.000793
	0.870929	-3.1631	0.897286	-3.06122			0.870929	0.009175	0.897286	0.006976
	0.897286	-3.06908	0.923701	-2.96217			0.897286	0.009174	0.923701	-0.00644
	0.923701	-2.97493	0.950175	-2.87695			0.923701	0.009173	0.950175	0.008801
	0.950175	-2.88091	0.976707	-2.79597			0.950175	0.009172	0.976707	0.01285
	0.976707	-2.78729	1.0033	-2.72037			0.976707	0.00917	1.0033	0.018596
	1.0033	-2.69433	1.02995	-2.58771			1.0033	0.009169	1.02995	0.017721
	1.02995	-2.60228	1.05666	-2.4959			1.02995	0.009168	1.05666	-0.003383
	1.05666	-2.51138	1.08342	-2.41157			1.05666	0.009167	1.08342	0.012456
	1.08342	-2.42186	1.11025	-2.33812			1.08342	0.009166	1.11025	0.01397
	1.11025	-2.33392	1.13714	-2.2488			1.11025	0.009164	1.13714	0.029058
	1.13714	-2.24776	1.16408	-2.1922			1.13714	0.009163	1.16408	-0.005292
	1.16408	-2.16354	1.19108	-2.09625			1.16408	0.004042	1.19108	0.026466
	1.19108	-2.0814	1.21814	-1.99284			1.19108	0.003971	1.21814	-0.003023
	1.21814	-2.00148	1.24526	-1.91801			1.21814	0.003971	1.24526	0.002369
	1.24526	-1.92388	1.27244	-1.85302			1.24526	0.003971	1.27244	-0.003324
	1.27244	-1.84866	1.29967	-1.77037			1.27244	0.003971	1.29967	-0.000555
	1.29967	-1.7759	1.32697	-1.6909			1.29967	0.003971	1.32697	0.003469
	1.32697	-1.70564	1.35433	-1.62751			1.32697	0.003971	1.35433	0.009169
	1.35433	-1.63788	1.38174	-1.59599			1.35433	0.003971	1.38174	0.000837
	1.38174	-1.57265	1.40921	-1.47982			1.38174	0.003971	1.40921	0.022288
	1.40921	-1.50992	1.43674	-1.49305			1.40921	0.003971	1.43674	0.00711
	1.43674	-1.44968	1.46433	-1.37206			1.43674	0.003971	1.46433	0.017802
	1.46433	-1.39188	1.49198	-1.32449			1.46433	0.00397	1.49198	0.009351
	1.49198	-1.33649	1.51968	-1.28972			1.49198	0.00397	1.51968	0.001561
	1.51968	-1.28345	1.54745	-1.23			1.51968	0.00397	1.54745	0.00946
	1.54745	-1.23269	1.57527	-1.14967			1.54745	0.00397	1.57527	0.00784
	1.57527	-1.18416	1.60315	-1.13537			1.57527	0.00397	1.60315	0.001559
	1.60315	-1.13777	1.63109	-1.0984			1.60315	0.00397	1.63109	0.019591
	1.63109	-1.09347	1.65909	-1.04493			1.63109	0.00397	1.65909	-0.002318
	1.65909	-1.05117	1.68715	-1.01377			1.65909	0.00397	1.68715	0.004854
	1.68715	-1.01079	1.71527	-0.972972			1.68715	0.00397	1.71527	0.013337
	1.71527	-0.972256	1.74344	-0.925554			1.71527	0.00397	1.74344	0.006012
	1.74344	-0.935494	1.77168	-0.906527			1.74344	0.00397	1.77168	0.008193
	1.77168	-0.900426	1.79997	-0.883541			1.77168	0.00397	1.79997	0.006719
	1.79997	-0.866977	1.82832	-0.81684			1.79997	0.003969	1.82832	0.001325
	1.82832	-0.835072	1.85674	-0.799345			1.82832	0.003969	1.85674	0.000475
	1.85674	-0.80464	1.88521	-0.819047			1.85674	0.003969	1.88521	0.006622
	1.88521	-0.775612	1.91373	-0.73224			1.88521	0.003969	1.91373	0.006146
	1.91373	-0.74792	1.94232	-0.727457			1.91373	0.003969	1.94232	-0.000943
	1.94232	-0.7215	1.97096	-0.709185			1.94232	0.003969	1.97096	0.012628
	1.97096	-0.696288	1.99967	-0.663812			1.97096	0.003969	1.99967	-0.067619
	1.99967	-0.672226					1.99967	0.003969
Figure 6b	Michaelis-Menten plot
		WT (nanodisc) - Basal			WT (nanodisc) - AaLPS			W362L (nanodisc) - Basal			W362L (nanodisc) - AaLPS			WT (DDM) - Basal			WT (DDM) - AaLPS			Y233A (DDM) - Basal			Y233A (DDM) - AaLPS			H355A (DDM) - Basal			H355A (DDM) - AaLPS			W362L (DDM) - Basal			W362L (DDM) - AaLPS			V380G (DDM) - Basal			V380G (DDM) - AaLPS
	[ATP] (µM)	Mean	SD	N	Mean	SD	N	Mean	SD	N	Mean	SD	N	Mean	SD	N	Mean	SD	N	Mean	SD	N	Mean	SD	N	Mean	SD	N	Mean	SD	N	Mean	SD	N	Mean	SD	N	Mean	SD	N	Mean	SD	N
	0	-4.9738e-14	0.777007	3	0	1.69859	3	-2.13163e-14	0.660285	3	2.13163e-14	0.516306	3	-4.61853e-14	0.658185	3	3.37508e-14	0.393031	3	1.77636e-15	0.174608	3	4.79616e-14	0.319983	3	3.90798e-14	0.216011	3	-1.77636e-15	0.92884	3	-4.44089e-15	0.053046	3	3.55271e-15	0.411715	3	-3.19744e-14	1.08306	3	3.55271e-14	0.330414	3
	5	13.0365	2.46546	3	5.99234	0.631817	3	16.1312	0.47149	3	16.8323	1.55709	3	4.10509	0.266654	3	39.0182	0.910008	3	2.65869	0.367921	3	7.70763	0.583689	3	4.70744	0.158674	3	8.73611	0.541046	3	2.69387	0.429586	3	2.94338	0.0723345	3	2.31321	0.262713	3	15.6592	0.434808	3
	10	27.8964	1.07659	3	11.2659	2.1832	3	23.5162	0.362872	3	22.0979	1.06585	3	4.88352	0.716591	3	51.0716	1.4673	3	4.01089	0.0972815	3	8.17139	0.652031	3	5.89016	0.450697	3	11.6958	0.443348	3	3.34437	0.218646	3	4.6331	0.310166	3	5.53874	0.151277	3	20.6938	0.78054	3
	20	35.5395	1.29449	3	16.6281	0.796835	3	32.9542	0.482112	3	31.8157	0.801158	3	7.499	0.188227	3	66.7115	1.76926	3	5.19106	0.657445	3	12.4316	0.495185	3	9.02007	0.414699	3	16.5752	0.769303	3	4.56961	0.23939	3	5.85779	0.326802	3	6.77375	0.364184	3	29.1238	1.98703	3
	40	57.0794	2.0537	3	25.6274	1.08274	3	43.6185	0.680244	3	41.0004	0.662376	3	10.0992	0.555743	3	78.8567	0.717067	3	8.10407	0.729831	3	14.7296	0.534948	3	11.4655	0.178407	3	22.7573	0.47015	3	6.86027	0.0969491	3	7.56701	0.483255	3	9.86451	0.0583162	3	34.91	0.150989	3
	60	58.8524	2.31023	3	29.4202	2.17959	3	48.3641	0.421335	3	46.7592	0.197272	3	10.8644	0.233269	3	88.1897	1.40373	3	10.2317	1.756	3	16.8655	0.536495	3	11.9569	0.2525	3	25.2998	0.812217	3	8.19077	0.467315	3	9.20828	0.827888	3	11.3742	0.312434	3	39.9446	2.12384	3
	80	66.855	0.92703	3	32.3649	2.0297	3	50.8569	0.416243	3	48.972	0.300157	3	11.8619	0.525126	3	91.8373	1.3955	3	10.5375	0.196813	3	18.3449	1.44962	3	14.0595	0.542672	3	24.8428	0.908787	3	9.20105	0.257215	3	10.4619	0.0950052	3	13.4801	0.714489	3	40.9101	0.826622	3
	125	71.1917	1.0474	3	33.6659	0.775276	3	56.7756	0.520399	3	55.4106	0.416243	3	13.001	0.388436	3	102.352	2.11425	3	10.053	0.340273	3	20.1401	0.62598	3	15.7964	0.774947	3	27.8195	1.08535	3	9.94733	0.265405	3	11.6538	0.195085	3	14.8991	0.0336689	3	50.0917	2.90063	3
	250	86.2624	1.65998	3	43.0342	1.90582	3	60.0149	0.726845	3	59.0898	0.717989	3	15.2109	0.385587	3	100.141	1.20418	3	12.5829	0.298763	3	21.9103	1.84139	3	19.6074	0.35309	3	29.9793	1.14232	3	12.2976	0.170661	3	14.0319	0.176029	3	20.7437	0.666137	3	51.2515	0.530693	3
	500	80.7037	1.38636	3	41.6445	2.54369	3	66.3069	0.560354	3	65.915	0.3494	3	16.3389	0.866663	3	107.854	1.66646	3	13.9035	0.540081	3	25.4342	1.47513	3	21.71	0.61992	3	35.83	1.09447	3	13.8626	0.153131	3	18.7936	0.306716	3	24.6574	2.10271	3	55.4567	1.61193	3
	750	97.9308	3.72827	3	47.5147	1.88857	3	64.9205	0.0399913	3	64.6219	0.317421	3	18.453	0.857137	3	104.879	1.16153	3	14.7978	0.797937	3	25.3677	0.411961	3	23.5441	0.238128	3	33.6531	0.0618021	3	14.826	0.158798	3	18.6878	0.745767	3	27.8	1.24731	3	58.4568	1.85464	3
	1000	91.3419	3.36914	3	43.9686	0.685685	3	70.9859	2.41321	3	71.0339	2.18834	3	19.584	0.603899	3	110.198	1.01008	3	15.8483	0.287542	3	26.9884	1.27695	3	23.9726	1.71657	3	36.4471	0.651126	3	15.383	0.104341	3	20.9879	0.568151	3	26.7114	1.05065	3	60.5043	0.574786	3
	1500	100.207	2.19242	3	49.2637	1.75234	3	69.7195	1.42124	3	69.2343	0.999249	3	19.8183	1.36436	3	108.506	1.78162	3	16.1558	0.414469	3	26.7058	0.268923	3	24.2183	0.623071	3	36.8071	0.639745	3	15.3663	0.0765653	3	20.2138	0.996329	3	24.5537	0.670378	3	58.7484	1.09842	3
	2000	98.0506	1.59814	3	52.7619	3.66679	3	77.2512	2.14069	3	76.0728	0.858028	3	19.961	0.140074	3	112.908	3.68151	3	16.7209	0.710045	3	26.0658	0.986983	3	25.1553	0.29886	3	37.4413	0.208527	3	16.8477	0.234109	3	19.7126	0.983215	3	23.9835	0.281246	3	58.9751	0.615116	3
Figure 6c	Fold ATPase Activity
			WT (DDM)
		Man3Me (mM)	replicate 1	replicate 2	replicate 3	Mean	SD
		0	1.003	1.04055	0.956449	1	0.042
		1	1.23428	1.26656	1.37995	1.294	0.077
		5	1.49183	1.52337	1.53463	1.517	0.022
		10	1.61272	1.64876	1.76139	1.674	0.078
			WT (DDM)
		Man (mM)	replicate 1	replicate 2	replicate 3	Mean	SD
		0	1.01658	1.00021	0.98321	1	0.017
		1	0.866104	0.890659	0.828328	0.862	0.031
		5	0.854142	0.915213	0.867993	0.879	0.032
		10	0.878067	0.826439	0.964952	0.89	0.07
			WT (DDM)
		LPS (µg/mL)	replicate 1	replicate 2	replicate 3	Mean	SD
		0	1.003	1.04055	0.956449	1	0.042
		1	1.07283	1.06458	1.04881	1.062	0.012
		2	1.15693	1.19148	1.18697	1.178	0.019
		5	1.4708	1.44677	1.41824	1.445	0.026
		10	1.89055	1.91307	1.89055	1.898	0.013
		20	2.5716	2.56484	2.51979	2.552	0.028
		50	3.38931	3.48542	3.48091	3.452	0.054
			WT (DDM)
		OPS (µg/mL)	replicate 1	replicate 2	replicate 3	Mean	SD
		0	1.003	1.04055	0.956449	1	0.042
		5	1.06608	1.03679	1.0458	1.05	0.015
		25	1.2981	1.32213	1.35892	1.326	0.031
		50	1.57668	1.5151	1.51586	1.535	0.035
Figure 6d	Fold ATPase Activity
			WT (nanodisc)
		Man3Me (mM)	replicate 1	replicate 2	replicate 3	Mean	SD
		0	1.02174	0.983447	0.994815	1	0.02
		1	1.06242	1.05883	1.05764	1.06	0.002
		5	0.976865	0.94336	0.937975	0.953	0.021
		10	0.907462	0.898487	0.945753	0.917	0.025
			WT (nanodisc)
		LPS (µg/mL)	replicate 1	replicate 2	replicate 3	Mean	SD
		0	1.02174	0.983447	0.994815	1	0.02
		1	0.954728	0.926607	0.953531	0.945	0.016
		2	0.951736	0.859597	0.86917	0.894	0.051
		5	0.714207	0.719592	0.726174	0.72	0.006
		10	0.676514	0.65318	0.683694	0.671	0.016
		20	0.503603	0.498218	0.500611	0.501	0.003
		50	0.316332	0.301374	0.294194	0.304	0.011
			WT (nanodisc)
		OPS (µg/mL)	replicate 1	replicate 2	replicate 3	Mean	SD
		0	1.02174	0.983447	0.994815	1	0.02
		5	0.622666	0.523945	0.553861	0.567	0.051
		25	0.285818	0.292399	0.280433	0.286	0.006
		50	0.191883	0.167353	0.218209	0.192	0.025
